# Supplementary material for: Bafilomycin 1A Affects p62/SQSTM1 Autophagy Marker Protein Level and Autophagosome Puncta Formation Oppositely under Various Inflammatory Conditions in Cultured Rat Microglial Cells
Source: Int J Mol Sci. 2024 Jul 29;25(15):8265. doi: 10.3390/ijms25158265 (PMC11311604; doi:10.3390/ijms25158265)
Supplement: Supplementary file 1 [file ijms-25-08265-s001.zip › Supplementary Table S1.xlsx]

## Sheet: Raw Western data
Integrated Optical Density										Control %
Iba1	Control	LPS	RST	LPS+RST	BAF+Control	BAF+LPS	BAF+RST	BAF+LPS+RST		Iba1	Control	LPS	RST	LPS+RST	BAF+Control	BAF+LPS	BAF+RST	BAF+LPS+RST
	291839	399762	357194	313274	192391	150557	108856	134268			100	136.98	122.39	107.34	65.92	51.59	37.30	46.01
	184288	96190	160600	108324	16437	30508	36553	13506			100	52.19	87.15	58.77	8.92	16.55	19.83	7.33
	445535	433984	489866	265053	215037	115291	97310	78012			100	97.41	109.95	59.49	48.26	25.88	21.84	17.51
	468268	303075	412321	129260	164538	92937	126338	123334			100	64.72	88.05	27.60	35.14	19.85	26.98	26.34
Mean	347482.5	308252.75	354995.25	203977.75	147100.75	97323.25	92264.25	87280		Mean	100	87.83	101.89	63.30	39.56	28.47	26.49	24.29
± SD	116116.40	131510.18	121727.88	87189.79	77530.017	43704.09	33784.28	47529.63		± SD	0	37.91	17.27	32.91	24.01	15.89	7.81	16.43
p62/SQSTM1	Control	LPS	RST	LPS+RST	BAF+Control	BAF+LPS	BAF+RST	BAF+LPS+RST		p62/SQSTM1	Control	LPS	RST	LPS+RST	BAF+Control	BAF+LPS	BAF+RST	BAF+LPS+RST
	337816	604161	490405	523481	313481	287364	388175	132241			100	178.84	145.17	154.96	92.79	85.07	114.91	39.15
	730235	821506	905501	798951	766157	725753	1007262	816198			100	112.49	124.00	109.41	104.92	99.39	137.94	111.77
	846274	1071949	1165158	1094022	993043	736421	1047977	932298			100	126.67	137.68	129.28	117.34	87.02	123.83	110.17
	419974	444914	405746	403688	492283	367708	590481	430148			100	105.94	96.61	96.12	117.22	87.55	140.59	102.42
	721393	1203735	810343	907031	660842	596466	734509	257413			100	166.86	112.33	125.73	91.61	82.68	101.82	35.68
Mean	611138.4	829253	755430.6	745434.6	645161.2	542742.4	753680.8	513659.6		Mean	100	138.16	123.16	123.10	104.78	88.34	123.82	79.84
± SD	196406.61	281986.17	277824.02	251612.68	232073.75	184252.91	249603.65	311417.48		± SD	0	32.82	19.48	22.22	12.55	6.46	16.16	38.91
GAPDH	Control	LPS	RST	LPS+RST	BAF+Control	BAF+LPS	BAF+RST	BAF+LPS+RST		GAPDH	Control	LPS	RST	LPS+RST	BAF+Control	BAF+LPS	BAF+RST	BAF+LPS+RST
	308368	381038	460394	356800	351262	377434	345303	408165			100	123.57	149.30	115.71	113.91	122.39	111.98	132.36
	463965	452252	514454	521263	522645	514575	500069	510536			100	97.48	110.88	112.35	112.65	110.91	107.78	110.04
	270512	247688	223909	115532	186408	216181	252079	324846			100	91.56	82.77	42.71	68.91	79.92	93.19	120.09
	576197	756023	462579	335450	640412	569303	441259	460997			100	131.21	80.28	58.22	111.14	98.80	76.58	80.01
Mean	404760.5	459250.25	415334	332261.25	425181.75	419373.25	384677.5	426136		Mean	100	110.95	105.81	82.25	101.65	103.01	97.38	110.62
± SD	122688.45	186412.70	112617.49	144313.50	171973.97	136554.28	94405.21	68777.30		± SD	0	19.38	32.14	37.27	21.86	18.16	16.04	22.36

## Sheet: Normalized Western data
Integrated Optical Density										Control %
Iba1	Control	LPS	RST	LPS+RST	BAF+Control	BAF+LPS	BAF+RST	BAF+LPS+RST		Iba1	Control	LPS	RST	LPS+RST	BAF+Control	BAF+LPS	BAF+RST	BAF+LPS+RST
	435716	483017	357194	404230	252164	183649	145138	151449			100	110.87	81.98	92.77	57.87	42.15	33.31	34.76
	207595	111161	163157	108611	16437	30986	38203	13826			100	53.55	78.59	52.32	7.92	14.93	18.40	6.66
	584582	433984	800619	597365	253856	153104	166724	127937			100	74.24	136.96	102.19	43.43	26.19	28.52	21.89
	614410	303075	673883	291320	194241	123418	216458	202264			100	49.33	109.68	47.41	31.61	20.09	35.23	32.92
Mean	460575.75	332809.25	498713.25	350381.5	179174.5	122579.66	141630.75	123869		Mean	100	71.99	101.80	73.67	35.21	25.84	28.87	24.06
± SD	185885.08	166143.28	291237.14	204810.27	111975.13	80779.32	75140.73	79650.16		± SD	0	28.10	27.26	27.83	21.13	11.81	7.52	12.92
p62/SQSTM1	Control	LPS	RST	LPS+RST	BAF+Control	BAF+LPS	BAF+RST	BAF+LPS+RST		p62/SQSTM1	Control	LPS	RST	LPS+RST	BAF+Control	BAF+LPS	BAF+RST	BAF+LPS+RST
	504359	729985	490405	675469	410874	350526	517555	149162			100	144.74	97.23	133.93	81.46	69.49	102.62	29.57
	822591	949373	919918	801069	766157	737134	1052735	835556			100	115.41	111.83	97.38	93.14	89.61	127.98	101.58
	1016253	1405874	1690405	3076105	1730537	1106588	1350493	932298			100	138.34	166.33	302.69	170.29	108.89	132.89	91.73
	551044	444914	663137	909814	581152	488308	1011689	705431			100	80.74	120.34	165.11	105.46	88.62	183.59	128.02
	946533	1203735	1324396	2044228	780141	792094	1258457	422150			100	127.17	139.92	215.97	82.42	83.68	132.95	44.59
Mean	768156	946776.2	1017652.2	1501337	853772.2	694930	1038185.8	608919.4		Mean	100	121.27	127.13	183.02	106.55	88.06	136.01	79.10
± SD	230792.18	379364.42	489875.16	1036455.21	512907.17	292400.02	323274.41	320746.018		± SD	0	25.27	26.81	79.79	36.93	14.14	29.42	40.93
GAPDH	Control	LPS	RST	LPS+RST	BAF+Control	BAF+LPS	BAF+RST	BAF+LPS+RST		GAPDH	Control	LPS	RST	LPS+RST	BAF+Control	BAF+LPS	BAF+RST	BAF+LPS+RST
	308368	381038	460394	356800	351262	377434	345303	408165			100	123.57	149.30	115.71	113.91	122.39	111.98	132.36
	463965	452252	514454	521263	522645	514575	500069	510536			100	97.48	110.88	112.35	112.65	110.91	107.78	110.04
	270512	247688	223909	115532	186408	216181	252079	324846			100	91.56	82.77	42.71	68.91	79.92	93.19	120.09
	576197	756023	462579	335450	640412	569303	441259	460997			100	131.21	80.28	58.22	111.14	98.80	76.58	80.01
Mean	404760.5	459250.25	415334	332261.25	425181.75	419373.25	384677.5	426136		Mean	100	110.95	105.81	82.25	101.65	103.01	97.38	110.62
± SD	122688.45	186412.70	112617.49	144313.50	171973.97	136554.28	94405.21	68777.30		± SD	0	19.38	32.14	37.27	21.86	18.16	16.04	22.36
