# Supplementary material for: Bafilomycin 1A Affects p62/SQSTM1 Autophagy Marker Protein Level and Autophagosome Puncta Formation Oppositely under Various Inflammatory Conditions in Cultured Rat Microglial Cells
Source: Int J Mol Sci. 2024 Jul 29;25(15):8265. doi: 10.3390/ijms25158265 (PMC11311604; doi:10.3390/ijms25158265)
Supplement: Supplementary file 1 [file ijms-25-08265-s001.zip › Supplementary Table S2.xlsx]

## Sheet: Work1
Group	Cell ID	Phagosome counts of individual cells			Control	LPS	RST	LPS+RST	BAF+Control	BAF+LPS	BAF+RST	BAF+LPS+RST	TOTAL
Control	1	14		Number of cells per group:	210	201	218	107	131	146	208	129	1350
Control	2	9		Mean:	6.14	5.48	4.31	10.79	9.99	10.12	7.94	9.02
Control	3	6		Median:	4.5	3	3	4	6	4.5	4	5
Control	4	13		10 percentile:	1	0	0	1	1	1	0	1
Control	5	5		90 percentile:	13	12	11	30	25	21	18	23
Control	6	5
Control	7	9
Control	8	6
Control	9	7
Control	10	1
Control	11	3
Control	12	10
Control	13	17
Control	14	5
Control	15	4
Control	16	12
Control	17	13
Control	18	22
Control	19	3
Control	20	4
Control	21	3
Control	22	1
Control	23	8
Control	24	13
Control	25	5
Control	26	14
Control	27	16
Control	28	14
Control	29	3
Control	30	15
Control	31	19
Control	32	14
Control	33	4
Control	34	7
Control	35	6
Control	36	9
Control	37	4
Control	38	2
Control	39	7
Control	40	5
Control	41	17
Control	42	4
Control	43	13
Control	44	5
Control	45	4
Control	46	5
Control	47	12
Control	48	4
Control	49	7
Control	50	6
Control	51	9
Control	52	0
Control	53	9
Control	54	6
Control	55	13
Control	56	1
Control	57	1
Control	58	7
Control	59	4
Control	60	9
Control	61	3
Control	62	2
Control	63	21
Control	64	10
Control	65	8
Control	66	9
Control	67	1
Control	68	16
Control	69	0
Control	70	3
Control	71	0
Control	72	3
Control	73	0
Control	74	9
Control	75	2
Control	76	6
Control	77	3
Control	78	4
Control	79	5
Control	80	4
Control	81	0
Control	82	1
Control	83	1
Control	84	9
Control	85	4
Control	86	22
Control	87	12
Control	88	2
Control	89	1
Control	90	9
Control	91	7
Control	92	4
Control	93	5
Control	94	3
Control	95	11
Control	96	2
Control	97	8
Control	98	52
Control	99	19
Control	100	5
Control	101	8
Control	102	8
Control	103	3
Control	104	5
Control	105	0
Control	106	1
Control	107	8
Control	108	3
Control	109	4
Control	110	3
Control	111	8
Control	112	5
Control	113	1
Control	114	4
Control	115	3
Control	116	9
Control	117	13
Control	118	2
Control	119	1
Control	120	4
Control	121	11
Control	122	2
Control	123	1
Control	124	10
Control	125	2
Control	126	10
Control	127	6
Control	128	2
Control	129	1
Control	130	3
Control	131	2
Control	132	0
Control	133	2
Control	134	20
Control	135	0
Control	136	7
Control	137	0
Control	138	6
Control	139	6
Control	140	0
Control	141	26
Control	142	3
Control	143	3
Control	144	2
Control	145	4
Control	146	6
Control	147	3
Control	148	1
Control	149	9
Control	150	5
Control	151	7
Control	152	4
Control	153	0
Control	154	1
Control	155	6
Control	156	2
Control	157	3
Control	158	3
Control	159	2
Control	160	6
Control	161	5
Control	162	8
Control	163	4
Control	164	0
Control	165	2
Control	166	4
Control	167	37
Control	168	9
Control	169	0
Control	170	5
Control	171	5
Control	172	2
Control	173	6
Control	174	8
Control	175	5
Control	176	6
Control	177	1
Control	178	2
Control	179	1
Control	180	1
Control	181	5
Control	182	0
Control	183	1
Control	184	20
Control	185	3
Control	186	7
Control	187	2
Control	188	0
Control	189	5
Control	190	1
Control	191	2
Control	192	9
Control	193	6
Control	194	6
Control	195	0
Control	196	1
Control	197	3
Control	198	3
Control	199	31
Control	200	1
Control	201	0
Control	202	2
Control	203	2
Control	204	4
Control	205	5
Control	206	4
Control	207	5
Control	208	3
Control	209	6
Control	210	2
LPS	211	5
LPS	212	15
LPS	213	5
LPS	214	4
LPS	215	6
LPS	216	15
LPS	217	13
LPS	218	29
LPS	219	2
LPS	220	10
LPS	221	7
LPS	222	4
LPS	223	2
LPS	224	7
LPS	225	13
LPS	226	41
LPS	227	15
LPS	228	5
LPS	229	14
LPS	230	31
LPS	231	0
LPS	232	8
LPS	233	6
LPS	234	1
LPS	235	5
LPS	236	12
LPS	237	2
LPS	238	5
LPS	239	9
LPS	240	3
LPS	241	1
LPS	242	0
LPS	243	2
LPS	244	3
LPS	245	0
LPS	246	1
LPS	247	6
LPS	248	6
LPS	249	6
LPS	250	3
LPS	251	4
LPS	252	2
LPS	253	10
LPS	254	0
LPS	255	4
LPS	256	1
LPS	257	0
LPS	258	4
LPS	259	1
LPS	260	3
LPS	261	3
LPS	262	3
LPS	263	4
LPS	264	4
LPS	265	1
LPS	266	1
LPS	267	0
LPS	268	1
LPS	269	1
LPS	270	3
LPS	271	0
LPS	272	2
LPS	273	0
LPS	274	7
LPS	275	0
LPS	276	4
LPS	277	7
LPS	278	1
LPS	279	3
LPS	280	11
LPS	281	5
LPS	282	4
LPS	283	0
LPS	284	4
LPS	285	0
LPS	286	0
LPS	287	11
LPS	288	5
LPS	289	3
LPS	290	0
LPS	291	3
LPS	292	3
LPS	293	1
LPS	294	1
LPS	295	2
LPS	296	2
LPS	297	6
LPS	298	0
LPS	299	5
LPS	300	2
LPS	301	0
LPS	302	0
LPS	303	2
LPS	304	3
LPS	305	18
LPS	306	9
LPS	307	9
LPS	308	4
LPS	309	29
LPS	310	0
LPS	311	0
LPS	312	5
LPS	313	8
LPS	314	0
LPS	315	4
LPS	316	1
LPS	317	3
LPS	318	0
LPS	319	0
LPS	320	2
LPS	321	0
LPS	322	0
LPS	323	3
LPS	324	3
LPS	325	60
LPS	326	9
LPS	327	19
LPS	328	2
LPS	329	1
LPS	330	4
LPS	331	3
LPS	332	2
LPS	333	0
LPS	334	2
LPS	335	10
LPS	336	2
LPS	337	3
LPS	338	3
LPS	339	1
LPS	340	4
LPS	341	1
LPS	342	2
LPS	343	9
LPS	344	8
LPS	345	5
LPS	346	0
LPS	347	13
LPS	348	0
LPS	349	9
LPS	350	2
LPS	351	1
LPS	352	3
LPS	353	1
LPS	354	9
LPS	355	0
LPS	356	9
LPS	357	19
LPS	358	5
LPS	359	13
LPS	360	7
LPS	361	2
LPS	362	9
LPS	363	5
LPS	364	1
LPS	365	0
LPS	366	6
LPS	367	8
LPS	368	2
LPS	369	0
LPS	370	5
LPS	371	1
LPS	372	1
LPS	373	4
LPS	374	4
LPS	375	3
LPS	376	2
LPS	377	4
LPS	378	9
LPS	379	1
LPS	380	2
LPS	381	4
LPS	382	2
LPS	383	38
LPS	384	0
LPS	385	1
LPS	386	2
LPS	387	1
LPS	388	6
LPS	389	12
LPS	390	2
LPS	391	3
LPS	392	0
LPS	393	7
LPS	394	2
LPS	395	5
LPS	396	1
LPS	397	15
LPS	398	1
LPS	399	24
LPS	400	7
LPS	401	2
LPS	402	5
LPS	403	2
LPS	404	5
LPS	405	7
LPS	406	6
LPS	407	10
LPS	408	4
LPS	409	39
LPS	410	9
LPS	411	3
RST	412	5
RST	413	2
RST	414	11
RST	415	9
RST	416	16
RST	417	7
RST	418	3
RST	419	3
RST	420	3
RST	421	2
RST	422	1
RST	423	1
RST	424	0
RST	425	0
RST	426	4
RST	427	3
RST	428	8
RST	429	2
RST	430	6
RST	431	2
RST	432	2
RST	433	2
RST	434	14
RST	435	1
RST	436	5
RST	437	3
RST	438	2
RST	439	3
RST	440	2
RST	441	2
RST	442	3
RST	443	1
RST	444	2
RST	445	4
RST	446	19
RST	447	5
RST	448	2
RST	449	8
RST	450	2
RST	451	3
RST	452	18
RST	453	1
RST	454	2
RST	455	7
RST	456	6
RST	457	3
RST	458	0
RST	459	0
RST	460	0
RST	461	4
RST	462	0
RST	463	18
RST	464	3
RST	465	2
RST	466	0
RST	467	0
RST	468	0
RST	469	0
RST	470	1
RST	471	43
RST	472	4
RST	473	2
RST	474	0
RST	475	3
RST	476	11
RST	477	13
RST	478	4
RST	479	5
RST	480	0
RST	481	1
RST	482	1
RST	483	6
RST	484	0
RST	485	0
RST	486	0
RST	487	0
RST	488	4
RST	489	0
RST	490	3
RST	491	1
RST	492	0
RST	493	4
RST	494	3
RST	495	3
RST	496	7
RST	497	3
RST	498	7
RST	499	1
RST	500	14
RST	501	5
RST	502	2
RST	503	0
RST	504	5
RST	505	15
RST	506	2
RST	507	3
RST	508	12
RST	509	0
RST	510	1
RST	511	3
RST	512	9
RST	513	2
RST	514	4
RST	515	1
RST	516	14
RST	517	1
RST	518	1
RST	519	4
RST	520	0
RST	521	8
RST	522	19
RST	523	9
RST	524	1
RST	525	2
RST	526	12
RST	527	7
RST	528	8
RST	529	3
RST	530	3
RST	531	7
RST	532	2
RST	533	5
RST	534	11
RST	535	1
RST	536	4
RST	537	10
RST	538	12
RST	539	13
RST	540	3
RST	541	1
RST	542	4
RST	543	2
RST	544	3
RST	545	0
RST	546	2
RST	547	1
RST	548	12
RST	549	15
RST	550	3
RST	551	1
RST	552	0
RST	553	2
RST	554	1
RST	555	2
RST	556	2
RST	557	3
RST	558	31
RST	559	4
RST	560	2
RST	561	2
RST	562	1
RST	563	2
RST	564	1
RST	565	2
RST	566	0
RST	567	3
RST	568	6
RST	569	2
RST	570	4
RST	571	2
RST	572	10
RST	573	5
RST	574	0
RST	575	2
RST	576	1
RST	577	3
RST	578	1
RST	579	1
RST	580	5
RST	581	0
RST	582	1
RST	583	4
RST	584	4
RST	585	11
RST	586	4
RST	587	9
RST	588	9
RST	589	13
RST	590	3
RST	591	1
RST	592	10
RST	593	1
RST	594	24
RST	595	3
RST	596	3
RST	597	4
RST	598	4
RST	599	2
RST	600	1
RST	601	3
RST	602	1
RST	603	1
RST	604	0
RST	605	2
RST	606	0
RST	607	3
RST	608	2
RST	609	6
RST	610	3
RST	611	5
RST	612	5
RST	613	2
RST	614	4
RST	615	2
RST	616	1
RST	617	5
RST	618	4
RST	619	1
RST	620	0
RST	621	6
RST	622	4
RST	623	4
RST	624	7
RST	625	2
RST	626	1
RST	627	0
RST	628	5
RST	629	1
LPS+RST	630	4
LPS+RST	631	4
LPS+RST	632	3
LPS+RST	633	6
LPS+RST	634	3
LPS+RST	635	5
LPS+RST	636	3
LPS+RST	637	1
LPS+RST	638	4
LPS+RST	639	11
LPS+RST	640	15
LPS+RST	641	4
LPS+RST	642	1
LPS+RST	643	3
LPS+RST	644	5
LPS+RST	645	0
LPS+RST	646	3
LPS+RST	647	4
LPS+RST	648	7
LPS+RST	649	3
LPS+RST	650	8
LPS+RST	651	1
LPS+RST	652	1
LPS+RST	653	0
LPS+RST	654	8
LPS+RST	655	16
LPS+RST	656	4
LPS+RST	657	2
LPS+RST	658	7
LPS+RST	659	25
LPS+RST	660	2
LPS+RST	661	2
LPS+RST	662	16
LPS+RST	663	10
LPS+RST	664	5
LPS+RST	665	30
LPS+RST	666	9
LPS+RST	667	6
LPS+RST	668	0
LPS+RST	669	5
LPS+RST	670	4
LPS+RST	671	1
LPS+RST	672	11
LPS+RST	673	8
LPS+RST	674	4
LPS+RST	675	8
LPS+RST	676	14
LPS+RST	677	0
LPS+RST	678	9
LPS+RST	679	5
LPS+RST	680	7
LPS+RST	681	11
LPS+RST	682	0
LPS+RST	683	147
LPS+RST	684	5
LPS+RST	685	3
LPS+RST	686	9
LPS+RST	687	2
LPS+RST	688	1
LPS+RST	689	3
LPS+RST	690	15
LPS+RST	691	0
LPS+RST	692	3
LPS+RST	693	1
LPS+RST	694	10
LPS+RST	695	3
LPS+RST	696	5
LPS+RST	697	1
LPS+RST	698	2
LPS+RST	699	4
LPS+RST	700	2
LPS+RST	701	2
LPS+RST	702	4
LPS+RST	703	2
LPS+RST	704	4
LPS+RST	705	4
LPS+RST	706	3
LPS+RST	707	0
LPS+RST	708	0
LPS+RST	709	2
LPS+RST	710	1
LPS+RST	711	8
LPS+RST	712	124
LPS+RST	713	0
LPS+RST	714	7
LPS+RST	715	8
LPS+RST	716	30
LPS+RST	717	8
LPS+RST	718	1
LPS+RST	719	12
LPS+RST	720	42
LPS+RST	721	6
LPS+RST	722	3
LPS+RST	723	1
LPS+RST	724	12
LPS+RST	725	33
LPS+RST	726	4
LPS+RST	727	11
LPS+RST	728	42
LPS+RST	729	0
LPS+RST	730	2
LPS+RST	731	12
LPS+RST	732	53
LPS+RST	733	6
LPS+RST	734	59
LPS+RST	735	68
LPS+RST	736	37
BAF+Control	737	9
BAF+Control	738	14
BAF+Control	739	10
BAF+Control	740	14
BAF+Control	741	5
BAF+Control	742	9
BAF+Control	743	18
BAF+Control	744	2
BAF+Control	745	0
BAF+Control	746	4
BAF+Control	747	14
BAF+Control	748	8
BAF+Control	749	15
BAF+Control	750	0
BAF+Control	751	1
BAF+Control	752	5
BAF+Control	753	51
BAF+Control	754	57
BAF+Control	755	7
BAF+Control	756	6
BAF+Control	757	7
BAF+Control	758	6
BAF+Control	759	7
BAF+Control	760	5
BAF+Control	761	6
BAF+Control	762	14
BAF+Control	763	8
BAF+Control	764	18
BAF+Control	765	2
BAF+Control	766	5
BAF+Control	767	7
BAF+Control	768	3
BAF+Control	769	6
BAF+Control	770	31
BAF+Control	771	8
BAF+Control	772	1
BAF+Control	773	21
BAF+Control	774	13
BAF+Control	775	5
BAF+Control	776	1
BAF+Control	777	3
BAF+Control	778	9
BAF+Control	779	8
BAF+Control	780	11
BAF+Control	781	6
BAF+Control	782	2
BAF+Control	783	5
BAF+Control	784	3
BAF+Control	785	4
BAF+Control	786	8
BAF+Control	787	4
BAF+Control	788	2
BAF+Control	789	9
BAF+Control	790	5
BAF+Control	791	22
BAF+Control	792	3
BAF+Control	793	3
BAF+Control	794	16
BAF+Control	795	13
BAF+Control	796	1
BAF+Control	797	0
BAF+Control	798	1
BAF+Control	799	4
BAF+Control	800	0
BAF+Control	801	7
BAF+Control	802	10
BAF+Control	803	8
BAF+Control	804	6
BAF+Control	805	7
BAF+Control	806	7
BAF+Control	807	3
BAF+Control	808	6
BAF+Control	809	2
BAF+Control	810	2
BAF+Control	811	25
BAF+Control	812	8
BAF+Control	813	3
BAF+Control	814	3
BAF+Control	815	28
BAF+Control	816	7
BAF+Control	817	5
BAF+Control	818	3
BAF+Control	819	1
BAF+Control	820	6
BAF+Control	821	2
BAF+Control	822	3
BAF+Control	823	8
BAF+Control	824	5
BAF+Control	825	36
BAF+Control	826	4
BAF+Control	827	2
BAF+Control	828	4
BAF+Control	829	0
BAF+Control	830	22
BAF+Control	831	76
BAF+Control	832	1
BAF+Control	833	15
BAF+Control	834	4
BAF+Control	835	2
BAF+Control	836	8
BAF+Control	837	8
BAF+Control	838	0
BAF+Control	839	7
BAF+Control	840	1
BAF+Control	841	5
BAF+Control	842	42
BAF+Control	843	4
BAF+Control	844	2
BAF+Control	845	9
BAF+Control	846	7
BAF+Control	847	4
BAF+Control	848	4
BAF+Control	849	6
BAF+Control	850	2
BAF+Control	851	5
BAF+Control	852	5
BAF+Control	853	60
BAF+Control	854	6
BAF+Control	855	6
BAF+Control	856	29
BAF+Control	857	25
BAF+Control	858	2
BAF+Control	859	4
BAF+Control	860	8
BAF+Control	861	4
BAF+Control	862	9
BAF+Control	863	15
BAF+Control	864	40
BAF+Control	865	11
BAF+Control	866	45
BAF+Control	867	30
BAF+LPS	868	7
BAF+LPS	869	7
BAF+LPS	870	54
BAF+LPS	871	8
BAF+LPS	872	4
BAF+LPS	873	17
BAF+LPS	874	6
BAF+LPS	875	3
BAF+LPS	876	21
BAF+LPS	877	10
BAF+LPS	878	5
BAF+LPS	879	4
BAF+LPS	880	9
BAF+LPS	881	18
BAF+LPS	882	92
BAF+LPS	883	15
BAF+LPS	884	163
BAF+LPS	885	0
BAF+LPS	886	12
BAF+LPS	887	23
BAF+LPS	888	11
BAF+LPS	889	5
BAF+LPS	890	124
BAF+LPS	891	5
BAF+LPS	892	1
BAF+LPS	893	3
BAF+LPS	894	2
BAF+LPS	895	3
BAF+LPS	896	9
BAF+LPS	897	1
BAF+LPS	898	10
BAF+LPS	899	10
BAF+LPS	900	1
BAF+LPS	901	9
BAF+LPS	902	23
BAF+LPS	903	9
BAF+LPS	904	15
BAF+LPS	905	2
BAF+LPS	906	17
BAF+LPS	907	12
BAF+LPS	908	1
BAF+LPS	909	7
BAF+LPS	910	17
BAF+LPS	911	4
BAF+LPS	912	12
BAF+LPS	913	15
BAF+LPS	914	25
BAF+LPS	915	9
BAF+LPS	916	7
BAF+LPS	917	76
BAF+LPS	918	29
BAF+LPS	919	6
BAF+LPS	920	30
BAF+LPS	921	15
BAF+LPS	922	1
BAF+LPS	923	15
BAF+LPS	924	10
BAF+LPS	925	5
BAF+LPS	926	7
BAF+LPS	927	0
BAF+LPS	928	0
BAF+LPS	929	0
BAF+LPS	930	9
BAF+LPS	931	6
BAF+LPS	932	1
BAF+LPS	933	1
BAF+LPS	934	3
BAF+LPS	935	4
BAF+LPS	936	1
BAF+LPS	937	1
BAF+LPS	938	1
BAF+LPS	939	6
BAF+LPS	940	9
BAF+LPS	941	14
BAF+LPS	942	2
BAF+LPS	943	8
BAF+LPS	944	3
BAF+LPS	945	2
BAF+LPS	946	2
BAF+LPS	947	11
BAF+LPS	948	13
BAF+LPS	949	1
BAF+LPS	950	0
BAF+LPS	951	0
BAF+LPS	952	5
BAF+LPS	953	2
BAF+LPS	954	24
BAF+LPS	955	21
BAF+LPS	956	2
BAF+LPS	957	4
BAF+LPS	958	2
BAF+LPS	959	4
BAF+LPS	960	4
BAF+LPS	961	1
BAF+LPS	962	10
BAF+LPS	963	4
BAF+LPS	964	9
BAF+LPS	965	1
BAF+LPS	966	2
BAF+LPS	967	2
BAF+LPS	968	2
BAF+LPS	969	0
BAF+LPS	970	3
BAF+LPS	971	1
BAF+LPS	972	6
BAF+LPS	973	0
BAF+LPS	974	4
BAF+LPS	975	2
BAF+LPS	976	1
BAF+LPS	977	6
BAF+LPS	978	4
BAF+LPS	979	0
BAF+LPS	980	2
BAF+LPS	981	1
BAF+LPS	982	3
BAF+LPS	983	6
BAF+LPS	984	1
BAF+LPS	985	0
BAF+LPS	986	5
BAF+LPS	987	4
BAF+LPS	988	6
BAF+LPS	989	18
BAF+LPS	990	1
BAF+LPS	991	29
BAF+LPS	992	8
BAF+LPS	993	5
BAF+LPS	994	0
BAF+LPS	995	2
BAF+LPS	996	4
BAF+LPS	997	5
BAF+LPS	998	2
BAF+LPS	999	6
BAF+LPS	1000	16
BAF+LPS	1001	9
BAF+LPS	1002	1
BAF+LPS	1003	1
BAF+LPS	1004	0
BAF+LPS	1005	1
BAF+LPS	1006	0
BAF+LPS	1007	4
BAF+LPS	1008	4
BAF+LPS	1009	21
BAF+LPS	1010	1
BAF+LPS	1011	0
BAF+LPS	1012	1
BAF+LPS	1013	45
BAF+RST	1014	19
BAF+RST	1015	7
BAF+RST	1016	1
BAF+RST	1017	9
BAF+RST	1018	6
BAF+RST	1019	2
BAF+RST	1020	24
BAF+RST	1021	15
BAF+RST	1022	8
BAF+RST	1023	18
BAF+RST	1024	11
BAF+RST	1025	15
BAF+RST	1026	0
BAF+RST	1027	24
BAF+RST	1028	2
BAF+RST	1029	7
BAF+RST	1030	6
BAF+RST	1031	11
BAF+RST	1032	4
BAF+RST	1033	1
BAF+RST	1034	1
BAF+RST	1035	2
BAF+RST	1036	6
BAF+RST	1037	0
BAF+RST	1038	1
BAF+RST	1039	15
BAF+RST	1040	9
BAF+RST	1041	3
BAF+RST	1042	16
BAF+RST	1043	6
BAF+RST	1044	16
BAF+RST	1045	5
BAF+RST	1046	4
BAF+RST	1047	1
BAF+RST	1048	5
BAF+RST	1049	85
BAF+RST	1050	13
BAF+RST	1051	4
BAF+RST	1052	11
BAF+RST	1053	11
BAF+RST	1054	4
BAF+RST	1055	11
BAF+RST	1056	13
BAF+RST	1057	6
BAF+RST	1058	2
BAF+RST	1059	14
BAF+RST	1060	9
BAF+RST	1061	5
BAF+RST	1062	37
BAF+RST	1063	11
BAF+RST	1064	4
BAF+RST	1065	11
BAF+RST	1066	85
BAF+RST	1067	6
BAF+RST	1068	2
BAF+RST	1069	8
BAF+RST	1070	9
BAF+RST	1071	41
BAF+RST	1072	4
BAF+RST	1073	9
BAF+RST	1074	5
BAF+RST	1075	3
BAF+RST	1076	8
BAF+RST	1077	4
BAF+RST	1078	18
BAF+RST	1079	2
BAF+RST	1080	5
BAF+RST	1081	0
BAF+RST	1082	0
BAF+RST	1083	0
BAF+RST	1084	5
BAF+RST	1085	2
BAF+RST	1086	0
BAF+RST	1087	2
BAF+RST	1088	0
BAF+RST	1089	26
BAF+RST	1090	2
BAF+RST	1091	7
BAF+RST	1092	2
BAF+RST	1093	5
BAF+RST	1094	1
BAF+RST	1095	1
BAF+RST	1096	1
BAF+RST	1097	2
BAF+RST	1098	0
BAF+RST	1099	4
BAF+RST	1100	5
BAF+RST	1101	11
BAF+RST	1102	7
BAF+RST	1103	10
BAF+RST	1104	0
BAF+RST	1105	0
BAF+RST	1106	1
BAF+RST	1107	0
BAF+RST	1108	8
BAF+RST	1109	2
BAF+RST	1110	68
BAF+RST	1111	8
BAF+RST	1112	4
BAF+RST	1113	14
BAF+RST	1114	11
BAF+RST	1115	1
BAF+RST	1116	3
BAF+RST	1117	12
BAF+RST	1118	12
BAF+RST	1119	25
BAF+RST	1120	2
BAF+RST	1121	2
BAF+RST	1122	1
BAF+RST	1123	3
BAF+RST	1124	1
BAF+RST	1125	1
BAF+RST	1126	1
BAF+RST	1127	3
BAF+RST	1128	2
BAF+RST	1129	7
BAF+RST	1130	3
BAF+RST	1131	3
BAF+RST	1132	8
BAF+RST	1133	5
BAF+RST	1134	3
BAF+RST	1135	1
BAF+RST	1136	2
BAF+RST	1137	6
BAF+RST	1138	0
BAF+RST	1139	9
BAF+RST	1140	12
BAF+RST	1141	0
BAF+RST	1142	21
BAF+RST	1143	5
BAF+RST	1144	17
BAF+RST	1145	2
BAF+RST	1146	2
BAF+RST	1147	0
BAF+RST	1148	62
BAF+RST	1149	1
BAF+RST	1150	8
BAF+RST	1151	0
BAF+RST	1152	5
BAF+RST	1153	7
BAF+RST	1154	4
BAF+RST	1155	5
BAF+RST	1156	0
BAF+RST	1157	2
BAF+RST	1158	4
BAF+RST	1159	6
BAF+RST	1160	2
BAF+RST	1161	10
BAF+RST	1162	4
BAF+RST	1163	1
BAF+RST	1164	3
BAF+RST	1165	4
BAF+RST	1166	2
BAF+RST	1167	4
BAF+RST	1168	4
BAF+RST	1169	2
BAF+RST	1170	1
BAF+RST	1171	1
BAF+RST	1172	1
BAF+RST	1173	3
BAF+RST	1174	0
BAF+RST	1175	19
BAF+RST	1176	5
BAF+RST	1177	4
BAF+RST	1178	2
BAF+RST	1179	7
BAF+RST	1180	20
BAF+RST	1181	3
BAF+RST	1182	19
BAF+RST	1183	7
BAF+RST	1184	9
BAF+RST	1185	57
BAF+RST	1186	22
BAF+RST	1187	1
BAF+RST	1188	2
BAF+RST	1189	3
BAF+RST	1190	12
BAF+RST	1191	3
BAF+RST	1192	0
BAF+RST	1193	4
BAF+RST	1194	1
BAF+RST	1195	1
BAF+RST	1196	17
BAF+RST	1197	3
BAF+RST	1198	3
BAF+RST	1199	1
BAF+RST	1200	6
BAF+RST	1201	3
BAF+RST	1202	14
BAF+RST	1203	0
BAF+RST	1204	25
BAF+RST	1205	7
BAF+RST	1206	5
BAF+RST	1207	2
BAF+RST	1208	0
BAF+RST	1209	0
BAF+RST	1210	0
BAF+RST	1211	0
BAF+RST	1212	4
BAF+RST	1213	9
BAF+RST	1214	11
BAF+RST	1215	3
BAF+RST	1216	17
BAF+RST	1217	8
BAF+RST	1218	2
BAF+RST	1219	19
BAF+RST	1220	8
BAF+RST	1221	13
BAF+LPS+RST	1222	14
BAF+LPS+RST	1223	6
BAF+LPS+RST	1224	10
BAF+LPS+RST	1225	15
BAF+LPS+RST	1226	11
BAF+LPS+RST	1227	8
BAF+LPS+RST	1228	29
BAF+LPS+RST	1229	14
BAF+LPS+RST	1230	14
BAF+LPS+RST	1231	19
BAF+LPS+RST	1232	34
BAF+LPS+RST	1233	9
BAF+LPS+RST	1234	5
BAF+LPS+RST	1235	5
BAF+LPS+RST	1236	16
BAF+LPS+RST	1237	67
BAF+LPS+RST	1238	19
BAF+LPS+RST	1239	1
BAF+LPS+RST	1240	8
BAF+LPS+RST	1241	20
BAF+LPS+RST	1242	31
BAF+LPS+RST	1243	11
BAF+LPS+RST	1244	9
BAF+LPS+RST	1245	8
BAF+LPS+RST	1246	5
BAF+LPS+RST	1247	5
BAF+LPS+RST	1248	3
BAF+LPS+RST	1249	4
BAF+LPS+RST	1250	8
BAF+LPS+RST	1251	44
BAF+LPS+RST	1252	3
BAF+LPS+RST	1253	6
BAF+LPS+RST	1254	1
BAF+LPS+RST	1255	50
BAF+LPS+RST	1256	15
BAF+LPS+RST	1257	1
BAF+LPS+RST	1258	8
BAF+LPS+RST	1259	2
BAF+LPS+RST	1260	0
BAF+LPS+RST	1261	0
BAF+LPS+RST	1262	3
BAF+LPS+RST	1263	6
BAF+LPS+RST	1264	8
BAF+LPS+RST	1265	3
BAF+LPS+RST	1266	7
BAF+LPS+RST	1267	5
BAF+LPS+RST	1268	0
BAF+LPS+RST	1269	3
BAF+LPS+RST	1270	2
BAF+LPS+RST	1271	23
BAF+LPS+RST	1272	14
BAF+LPS+RST	1273	3
BAF+LPS+RST	1274	11
BAF+LPS+RST	1275	1
BAF+LPS+RST	1276	4
BAF+LPS+RST	1277	3
BAF+LPS+RST	1278	14
BAF+LPS+RST	1279	15
BAF+LPS+RST	1280	9
BAF+LPS+RST	1281	16
BAF+LPS+RST	1282	11
BAF+LPS+RST	1283	4
BAF+LPS+RST	1284	29
BAF+LPS+RST	1285	2
BAF+LPS+RST	1286	3
BAF+LPS+RST	1287	22
BAF+LPS+RST	1288	24
BAF+LPS+RST	1289	25
BAF+LPS+RST	1290	0
BAF+LPS+RST	1291	23
BAF+LPS+RST	1292	5
BAF+LPS+RST	1293	5
BAF+LPS+RST	1294	1
BAF+LPS+RST	1295	3
BAF+LPS+RST	1296	2
BAF+LPS+RST	1297	1
BAF+LPS+RST	1298	8
BAF+LPS+RST	1299	24
BAF+LPS+RST	1300	1
BAF+LPS+RST	1301	7
BAF+LPS+RST	1302	1
BAF+LPS+RST	1303	4
BAF+LPS+RST	1304	0
BAF+LPS+RST	1305	2
BAF+LPS+RST	1306	1
BAF+LPS+RST	1307	0
BAF+LPS+RST	1308	0
BAF+LPS+RST	1309	2
BAF+LPS+RST	1310	0
BAF+LPS+RST	1311	1
BAF+LPS+RST	1312	3
BAF+LPS+RST	1313	14
BAF+LPS+RST	1314	13
BAF+LPS+RST	1315	2
BAF+LPS+RST	1316	3
BAF+LPS+RST	1317	1
BAF+LPS+RST	1318	3
BAF+LPS+RST	1319	3
BAF+LPS+RST	1320	1
BAF+LPS+RST	1321	3
BAF+LPS+RST	1322	2
BAF+LPS+RST	1323	12
BAF+LPS+RST	1324	10
BAF+LPS+RST	1325	10
BAF+LPS+RST	1326	13
BAF+LPS+RST	1327	2
BAF+LPS+RST	1328	2
BAF+LPS+RST	1329	1
BAF+LPS+RST	1330	45
BAF+LPS+RST	1331	6
BAF+LPS+RST	1332	2
BAF+LPS+RST	1333	1
BAF+LPS+RST	1334	13
BAF+LPS+RST	1335	8
BAF+LPS+RST	1336	31
BAF+LPS+RST	1337	0
BAF+LPS+RST	1338	1
BAF+LPS+RST	1339	0
BAF+LPS+RST	1340	4
BAF+LPS+RST	1341	4
BAF+LPS+RST	1342	5
BAF+LPS+RST	1343	1
BAF+LPS+RST	1344	2
BAF+LPS+RST	1345	3
BAF+LPS+RST	1346	5
BAF+LPS+RST	1347	8
BAF+LPS+RST	1348	11
BAF+LPS+RST	1349	14
BAF+LPS+RST	1350	3
